# Supplementary material for: Phenotypic Timeline Kinetics, Integrative Networks, and Performance of T- and B-Cell Subsets Associated with Distinct Clinical Outcome of Severe COVID-19 Patients
Source: Microorganisms. 2024 Nov 9;12(11):2272. doi: 10.3390/microorganisms12112272 (PMC11596994; doi:10.3390/microorganisms12112272)
Supplement: Supplementary file 1 [file microorganisms-12-02272-s001.zip]

Archive with 1 entries (1 files):
- microorganisms-3058310-supplementary.pdf
